# Supplementary material for: Impaired Kidney Function, Subclinical Myocardial Injury, and Their Joint Associations with Cardiovascular Mortality in the General Population
Source: J Clin Med. 2025 Oct 9;14(19):7123. doi: 10.3390/jcm14197123 (PMC12525244; doi:10.3390/jcm14197123)
Supplement: Supplementary file 1 [file jcm-14-07123-s001.zip]

Archive with 1 entries (1 files):
- jcm-3866349-supplementary.pdf
